# Supplementary material for: Targeting the DNA Damage Response and DNA Repair Pathways to Enhance Radiosensitivity in Colorectal Cancer
Source: Cancers (Basel). 2022 Oct 5;14(19):4874. doi: 10.3390/cancers14194874 (PMC9561988; doi:10.3390/cancers14194874)
Supplement: Supplementary file 1 [file cancers-14-04874-s001.zip]

Archive with 1 entries (1 files):
- cancers-1841675-supplementary.pdf
